# Supplementary material for: Mechanism of norcantharidin intervention in gastric cancer: analysis based on antitumor proprietary Chinese medicine database, network pharmacology, and transcriptomics
Source: Chin Med. 2024 Sep 17;19:129. doi: 10.1186/s13020-024-01000-1 (PMC11406961; doi:10.1186/s13020-024-01000-1)
Supplement: Supplementary file 1 — Additional file 1. Antitumor proprietary Chinese medicines involved in this study. [file 13020_2024_1000_MOESM1_ESM.xlsx]

## Sheet: Sheet1
Antitumor proprietary Chinese medicines involved in this study
Proprietary Chinese Medicine	Formula
Shenqi Fuzheng Injection	Bupleuri Radix, Astragali Radix
Aidi Injection	Mylabris, Ginseng Radix et Rhizoma, Astragali Radix, Acanthopanacis Senticosi Radix et Rhizoma seu Caulis
Compound Kushen Injection	Sophorae Flavescentis Radix, Heterosmilacis Rhizoma
Xiaoaiping Injection	Marsdeniae Tenacissimae Caulis
Huachansu Injection	Bufonis Cutis
Kangai Injection	Astragali Radix, Ginseng Radix et Rhizoma, Sophorae Flavescentis Radix
